# Supplementary material for: Integrated Oxygen Consumption Rate, Energy Metabolism, and Transcriptome Analysis Reveal the Heat Sensitivity of Wild Amur Grayling (Thymallus grubii) Under Acute Warming
Source: Biology (Basel). 2025 Dec 1;14(12):1718. doi: 10.3390/biology14121718 (PMC12730672; doi:10.3390/biology14121718)
Supplement: Supplementary file 1 [file biology-14-01718-s001.zip]

Archive with 1 entries (1 files):
- biology-4007856-supplementary.pdf
